# Supplementary material for: Peculiar Properties of the La0.25Ba0.25Sr0.5Co0.8Fe0.2O3−δ Perovskite as Oxygen Reduction Electrocatalyst
Source: Molecules. 2023 Feb 8;28(4):1621. doi: 10.3390/molecules28041621 (PMC9965584; doi:10.3390/molecules28041621)
Supplement: Supplementary file 1 [file molecules-28-01621-s001.zip]

Archive with 1 entries (1 files):
- molecules-2149608-supplementary.pdf
